# Supplementary material for: Association of Fat Mass and Skeletal Muscle Mass with Cardiometabolic Risk Varied in Distinct PCOS Subtypes: A Propensity Score-Matched Case-Control Study
Source: J Clin Med. 2024 Jan 15;13(2):483. doi: 10.3390/jcm13020483 (PMC10817046; doi:10.3390/jcm13020483)
Supplement: Supplementary file 1 [file jcm-13-00483-s001.zip]

Archive with 1 entries (1 files):
- jcm-2771748-supplementary.pdf
